# Supplementary material for: Direct reprogramming of oligodendrocyte precursor cells into GABAergic inhibitory neurons by a single homeodomain transcription factor Dlx2
Source: Sci Rep. 2021 Feb 11;11:3552. doi: 10.1038/s41598-021-82931-9 (PMC7878775; doi:10.1038/s41598-021-82931-9)
Supplement: Supplementary file 1 — Supplementary Information 1. [file 41598_2021_82931_MOESM1_ESM.xlsx]

## Sheet: Suppl Table 1
symbol	log2FoldChange	pvalue	padj
Dlx6os1	6.07438	4.89084e-41	6.72588e-37
Shtn1	5.92877	2.62593e-39	1.80559e-35
Col1a2	5.45855	7.5771e-29	3.47334e-25
Dlx1	4.21148	3.8883e-27	1.3368e-23
Sp9	4.29284	9.95571e-27	2.73822e-23
Kcnq3	4.8301	1.83515e-25	4.20617e-22
Arhgap29	4.04043	1.7873e-23	3.51128e-20
Fam65b	4.70734	5.25348e-23	9.03073e-20
Bcl11b	3.09833	1.00153e-22	1.53034e-19
Gad1	4.2883	1.19411e-22	1.64214e-19
Pou3f1	-4.70312	1.39156e-22	1.73971e-19
Nrip3	4.32931	1.84113e-22	2.10993e-19
Cspg4	-2.88961	2.76748e-22	2.81868e-19
Rnd3	3.11005	2.86951e-22	2.81868e-19
Grin2a	5.26048	6.0364e-22	5.53418e-19
Peg10	3.24854	1.58715e-21	1.36416e-18
Chrna4	-3.21321	1.84862e-21	1.41235e-18
Tenm1	5.02646	1.82319e-21	1.41235e-18
Ryr3	3.87423	4.45503e-20	3.22451e-17
Gm5607	4.90997	1.1085e-19	7.62202e-17
Dcx	3.13824	4.77902e-19	3.12957e-16
Cntn1	-2.17944	1.70616e-18	1.06651e-15
Tiam2	3.47151	6.23605e-18	3.72862e-15
Olig1	-2.51827	1.87371e-17	1.07364e-14
Fstl5	3.96853	3.29607e-17	1.8131e-14
Neb	4.71412	4.71929e-17	2.49614e-14
Nrxn3	3.48349	8.59257e-17	4.37648e-14
Ccnd1	-3.12334	1.02196e-16	5.01928e-14
Mmp15	-2.92719	1.27117e-16	6.02799e-14
Xylt1	-2.28974	1.49396e-16	6.84831e-14
Fbn2	-2.48993	3.62863e-16	1.60971e-13
Kcng1	4.84866	5.45218e-16	2.34308e-13
Arx	2.7731	7.18904e-16	2.99587e-13
Chd3	2.41069	7.60558e-16	3.07623e-13
Pde1c	3.17169	8.9898e-16	3.53222e-13
Cd93	-4.91864	1.22538e-15	4.68096e-13
Drp2	2.95008	1.27858e-15	4.75216e-13
Parm1	3.80385	1.89608e-15	6.86181e-13
Akap12	-2.59817	2.98162e-15	1.05136e-12
Olig2	-2.44157	2.63759e-14	9.06804e-12
Wdr47	2.29631	3.09459e-14	1.03797e-11
Aim1	4.53796	4.10487e-14	1.34405e-11
Nrp1	2.92266	1.47678e-13	4.72293e-11
Tmem169	2.76631	2.05346e-13	6.41703e-11
Sypl2	4.50403	2.09981e-13	6.41703e-11
Abca5	2.54273	3.33782e-13	9.97864e-11
Dpy19l3	2.58097	5.24823e-13	1.53561e-10
Cbfa2t3	4.61581	6.0079e-13	1.72126e-10
Sytl4	4.19051	6.89412e-13	1.93486e-10
Slit1	3.152	7.88695e-13	2.16923e-10
Cdh8	4.13739	1.14112e-12	3.077e-10
Ankrd50	1.90573	1.41487e-12	3.74177e-10
Metrn	-2.79625	1.95433e-12	5.07093e-10
Tubb3	2.63951	2.28395e-12	5.81645e-10
Calb2	4.36087	2.71844e-12	6.79709e-10
Kif5c	2.18118	3.27503e-12	8.04255e-10
Meg3	3.15808	4.45418e-12	1.07463e-09
Gad2	4.54903	5.08674e-12	1.20608e-09
Bcl11a	2.65369	5.19524e-12	1.21093e-09
Kcnip3	-2.23531	6.12495e-12	1.40384e-09
Myt1l	3.70011	1.02834e-11	2.31832e-09
Emp2	2.94244	1.14123e-11	2.53133e-09
Syt1	2.70301	1.25734e-11	2.7446e-09
Pde1a	3.67557	1.30782e-11	2.81018e-09
Chrnb2	3.13888	1.42718e-11	3.01946e-09
Sez6	2.2813	2.24788e-11	4.68376e-09
Il1rap	-1.99347	2.44819e-11	5.025e-09
Cnr1	3.44862	2.49994e-11	5.05577e-09
Chst11	-2.1291	3.46875e-11	6.8146e-09
Hcn1	4.08511	3.46819e-11	6.8146e-09
Hmgcs1	-2.0065	3.71194e-11	7.18966e-09
Grm8	3.78586	5.47834e-11	1.04636e-08
Igfbpl1	3.39834	6.68919e-11	1.26013e-08
Col18a1	-2.65032	7.50002e-11	1.38943e-08
Met	3.77569	7.57763e-11	1.38943e-08
Pstpip2	-2.71546	1.10553e-10	2.00042e-08
Arid5b	2.11056	1.15116e-10	2.05594e-08
Robo1	2.38717	1.32483e-10	2.33578e-08
Prox1	2.09571	1.39507e-10	2.42848e-08
Kif13a	-1.82613	1.47478e-10	2.53515e-08
Bmp7	-2.19698	1.55591e-10	2.64158e-08
Mcc	2.76257	1.73542e-10	2.91042e-08
Moxd1	-2.35482	1.7969e-10	2.97723e-08
Cntnap4	3.94093	1.89376e-10	3.10036e-08
Kif5a	2.14835	2.11063e-10	3.41474e-08
Efnb2	1.97677	2.16092e-10	3.43553e-08
Rian	2.83622	2.17344e-10	3.43553e-08
Lzts1	3.25281	2.28147e-10	3.56532e-08
Ajap1	3.7182	2.78355e-10	4.30106e-08
Plppr3	2.75707	4.2335e-10	6.4688e-08
Lnx1	-2.21972	4.86985e-10	7.35936e-08
Plagl1	3.07743	4.99285e-10	7.46323e-08
Etl4	3.26925	5.12249e-10	7.55977e-08
Tmem130	3.98338	5.16738e-10	7.55977e-08
Rorb	-1.97729	6.04978e-10	8.75754e-08
Adam23	2.20857	6.262e-10	8.97031e-08
Pnlip	-4.06821	8.28574e-10	1.1747e-07
Scrn1	1.76867	9.54241e-10	1.33905e-07
Plcxd3	4.03784	1.13363e-09	1.57472e-07
Ghitm	1.6485	1.24357e-09	1.71016e-07
Mthfd1l	-2.52735	1.25747e-09	1.71215e-07
Ccdc109b	3.55274	1.45482e-09	1.96144e-07
Cd24a	1.52719	2.13075e-09	2.82364e-07
Lmo3	2.09211	2.13538e-09	2.82364e-07
Celf4	2.67301	2.59072e-09	3.3931e-07
Lss	-2.14125	3.53892e-09	4.59125e-07
Lysmd3	2.60415	3.68965e-09	4.74206e-07
Lama4	-2.21437	3.88791e-09	4.90518e-07
Pacsin1	3.10846	3.85735e-09	4.90518e-07
Cdh6	2.25815	3.93909e-09	4.92457e-07
Cr2	3.90981	4.03406e-09	4.99787e-07
Slc2a3	2.25358	4.79128e-09	5.88301e-07
Gatm	-1.88975	5.05174e-09	6.14792e-07
Ptn	-1.80128	5.09916e-09	6.1512e-07
Ryr1	3.26331	5.26336e-09	6.29407e-07
Zcchc24	-1.63009	5.75099e-09	6.8179e-07
Fgd6	2.31135	5.90344e-09	6.93881e-07
Trp53bp2	1.66294	6.27466e-09	7.31264e-07
Lmo4	1.53348	6.36104e-09	7.35101e-07
Nol4	1.88781	6.44777e-09	7.38915e-07
St8sia5	3.504	6.92518e-09	7.87067e-07
Tubb6	-1.79551	7.17558e-09	8.01127e-07
Arl4c	1.99445	7.22366e-09	8.01127e-07
Celsr3	2.08566	7.15275e-09	8.01127e-07
Itga8	-2.67085	7.5131e-09	8.26561e-07
Pcdh19	2.37561	8.75799e-09	9.55872e-07
Gsx1	-2.90274	9.73096e-09	1.0537e-06
Ckb	-1.74344	1.18843e-08	1.27682e-06
Epn2	-1.68653	1.28666e-08	1.37164e-06
Sdcbp	1.44698	1.31811e-08	1.39436e-06
B3gat2	-2.25305	1.367e-08	1.43042e-06
Dusp4	2.37362	1.37301e-08	1.43042e-06
Sgtb	1.83474	1.42319e-08	1.47156e-06
Gm44094	3.81692	1.4582e-08	1.49651e-06
Cspg5	-1.92213	1.57705e-08	1.60649e-06
Nkd1	-2.52306	1.68327e-08	1.69608e-06
Pth2r	3.72401	1.68966e-08	1.69608e-06
Slit3	3.75978	2.00224e-08	1.99528e-06
Slc25a5	-1.77132	2.03e-08	2.00839e-06
Dio2	3.19243	2.04816e-08	2.01187e-06
Lgi1	3.47808	2.22179e-08	2.16696e-06
Dpysl5	2.1182	2.27968e-08	2.20776e-06
Hmga1	-2.44321	2.4852e-08	2.38996e-06
Rap2b	-1.59749	2.8246e-08	2.69749e-06
Spry1	-2.4525	2.87451e-08	2.72622e-06
Slc39a6	1.51255	3.04905e-08	2.87196e-06
Phlda1	-1.98618	3.10026e-08	2.90032e-06
Vim	-1.29904	3.33677e-08	3.10049e-06
Sphkap	3.26029	3.62207e-08	3.343e-06
Smoc1	-1.59241	4.01367e-08	3.67974e-06
Nova1	-1.62232	4.84367e-08	4.41127e-06
Slc22a23	-1.60196	5.19055e-08	4.66539e-06
Dscam	-1.40281	5.17924e-08	4.66539e-06
Syt10	3.58371	5.50981e-08	4.92019e-06
Abca6	3.58366	6.37888e-08	5.6595e-06
9430076C15Rik	-2.03787	6.72447e-08	5.92788e-06
Serpini1	2.5403	6.88946e-08	6.03464e-06
Gnas	1.2405	7.08065e-08	6.16286e-06
Tmtc4	2.52968	7.25243e-08	6.27267e-06
Trib2	-1.61609	7.44169e-08	6.39613e-06
Igfbp3	-1.96077	8.83277e-08	7.54462e-06
Hspa4l	1.64897	9.65329e-08	8.19457e-06
Nsdhl	-1.94551	1.01498e-07	8.51547e-06
Rfx4	-1.76728	1.01552e-07	8.51547e-06
Gal	3.59477	1.06044e-07	8.83832e-06
Hist1h2bk	-2.59805	1.07308e-07	8.88976e-06
Sel1l3	2.40957	1.11445e-07	9.1772e-06
Plppr4	2.83	1.2093e-07	9.89901e-06
Wscd1	-1.5528	1.46067e-07	1.18859e-05
Map1b	1.52569	1.50433e-07	1.21692e-05
Zfp536	2.02311	1.56474e-07	1.25838e-05
Pbx1	1.53168	1.57711e-07	1.26095e-05
Tacc2	-1.36791	1.64594e-07	1.30838e-05
Hist1h2bh	-2.79073	1.67643e-07	1.32496e-05
Peg12	-2.20288	1.7497e-07	1.37497e-05
Epha4	2.22717	1.89906e-07	1.48386e-05
Gng12	-1.64627	2.08118e-07	1.60789e-05
B3galnt2	2.14047	2.07104e-07	1.60789e-05
Mturn	2.57927	2.09917e-07	1.61273e-05
Dlg2	2.80369	2.1976e-07	1.67897e-05
Gm37899	3.13008	2.38766e-07	1.8141e-05
Stk39	-1.70766	2.71782e-07	2.00943e-05
Nes	-1.54995	2.69893e-07	2.00943e-05
Frat2	2.55158	2.70194e-07	2.00943e-05
Spock1	2.68082	2.7055e-07	2.00943e-05
Edar	3.49884	2.67268e-07	2.00943e-05
Acsbg1	-2.26855	2.77417e-07	2.04013e-05
Sdc3	-1.35101	2.91501e-07	2.09881e-05
Ntm	1.70006	2.87116e-07	2.09881e-05
Kitl	2.42482	2.89228e-07	2.09881e-05
Stk32c	2.62206	2.90014e-07	2.09881e-05
Asb4	3.00773	3.04904e-07	2.18388e-05
Dlx6os2	3.48229	3.09129e-07	2.20266e-05
AW551984	2.39562	3.22494e-07	2.28605e-05
Pip5k1b	2.48821	3.30076e-07	2.3278e-05
Sox9	-1.39052	3.42315e-07	2.40179e-05
Hip1	-1.38228	3.53954e-07	2.47085e-05
Ankrd12	2.10096	3.59794e-07	2.49893e-05
Gas6	-2.1746	3.94403e-07	2.72554e-05
Adora1	-2.31607	3.97035e-07	2.73001e-05
Tmtc1	2.72648	4.08019e-07	2.79158e-05
Wscd2	3.055	4.60709e-07	3.13647e-05
Ptprr	2.68738	4.81438e-07	3.26144e-05
Nbea	1.46178	4.8491e-07	3.26886e-05
Jam3	-1.57358	4.92935e-07	3.30675e-05
Nedd9	2.18086	5.08096e-07	3.39191e-05
Ppp1r15a	1.66943	5.12488e-07	3.4047e-05
Pdgfra	-1.16874	5.31436e-07	3.51361e-05
D430019H16Rik	1.70208	5.48716e-07	3.59331e-05
Gabrb2	2.7044	5.47759e-07	3.59331e-05
Sall3	-1.50364	5.8601e-07	3.81934e-05
Gm45053	3.08243	6.53511e-07	4.23919e-05
Jak2	1.46994	6.62171e-07	4.2752e-05
Cntn2	2.69587	6.83224e-07	4.39051e-05
Scd1	-1.35672	6.99752e-07	4.47581e-05
Cdca7	1.49009	7.17835e-07	4.57022e-05
Gng2	1.61677	7.23085e-07	4.58243e-05
Eps8	-1.57607	7.30108e-07	4.60571e-05
Gm2115	-2.79147	7.55996e-07	4.72566e-05
Tpm1	-1.36767	7.53171e-07	4.72566e-05
Ldlr	-2.04113	8.17224e-07	5.08528e-05
Tril	-1.63107	8.23138e-07	5.09901e-05
Ncald	-1.3528	8.9337e-07	5.50925e-05
Msmo1	-1.9409	9.06209e-07	5.56348e-05
Filip1l	3.08135	9.17322e-07	5.60667e-05
Ly6h	2.78185	9.87058e-07	6.0062e-05
Rasa3	-1.40935	1.0125e-06	6.10697e-05
Gpd1	1.75911	1.01115e-06	6.10697e-05
Hist1h1b	-2.02471	1.05877e-06	6.30313e-05
Shmt1	-1.79434	1.05553e-06	6.30313e-05
Nup85	-1.51235	1.05751e-06	6.30313e-05
Palmd	2.7285	1.11147e-06	6.58832e-05
Gpc4	2.45323	1.17277e-06	6.92184e-05
Maged2	1.73754	1.25413e-06	7.33906e-05
Npy2r	3.32875	1.24959e-06	7.33906e-05
Pbx3	1.75343	1.28652e-06	7.49668e-05
Adgrl3	-1.586	1.32535e-06	7.69041e-05
Pcdh15	-1.53575	1.42564e-06	8.20312e-05
Htr3a	2.86442	1.42388e-06	8.20312e-05
Aif1l	-1.53825	1.43627e-06	8.20863e-05
Scrt2	3.24877	1.43854e-06	8.20863e-05
Syt7	-2.37587	1.45959e-06	8.26019e-05
Zfp811	2.23518	1.4589e-06	8.26019e-05
Lhfpl3	-1.59123	1.47207e-06	8.29668e-05
Rxrg	3.03265	1.52369e-06	8.55257e-05
Gnao1	1.38889	1.61099e-06	9.00585e-05
Mtss1l	-1.20649	1.65568e-06	9.18099e-05
Yap1	1.94604	1.65402e-06	9.18099e-05
Nynrin	1.91212	1.71524e-06	9.47307e-05
Ppm1e	1.66792	1.75091e-06	9.63139e-05
Syt4	2.26395	1.8052e-06	9.89047e-05
Eif2ak2	2.09538	1.87478e-06	0.00010231
Fgd5	2.95931	2.00644e-06	0.000109062
Ckmt1	-2.10211	2.05507e-06	0.000111265
Col19a1	-2.91191	2.24067e-06	0.000120838
Robo2	1.92761	2.35964e-06	0.000126757
Plxna4	1.92557	2.51161e-06	0.000134396
Megf11	-2.20834	2.53904e-06	0.000134872
Abcd2	2.50196	2.54012e-06	0.000134872
Hook1	1.81071	2.58197e-06	0.000136566
Bend7	1.96603	2.70931e-06	0.000142753
Camk2b	-1.53804	2.75042e-06	0.000144365
Eno2	2.18355	2.82616e-06	0.000147777
Ppp1r14c	-1.81156	2.8927e-06	0.000150683
Chst7	-3.13196	2.94935e-06	0.000152609
Gm12892	-2.04334	2.95185e-06	0.000152609
Lgals8	1.81975	2.97666e-06	0.000153315
Scml4	-2.62465	3.01729e-06	0.000154828
Wwc1	-1.62129	3.28232e-06	0.000167801
Tcf24	3.18936	3.39313e-06	0.000172824
Serpine2	-1.23992	3.41321e-06	0.000173205
Dhcr24	-1.53587	3.42891e-06	0.000173362
Tagln2	-1.70416	3.46812e-06	0.000174702
Slc32a1	3.18923	3.50912e-06	0.000176122
Rnf26	-1.95096	3.9008e-06	0.000195068
3110035E14Rik	-1.68903	3.95712e-06	0.000197168
Rlbp1	-1.89984	3.9943e-06	0.000198302
Gjb1	-3.17295	4.027e-06	0.000199206
Plekhb1	-2.0429	4.34266e-06	0.000213287
Peg3	1.51552	4.32888e-06	0.000213287
B3gat1	-1.384	4.50809e-06	0.000220623
Gm14204	3.14908	4.59869e-06	0.000224259
Dpysl3	1.19487	4.6341e-06	0.000225188
Nsg2	1.28092	4.71003e-06	0.000228071
Plekhg1	2.19184	4.75146e-06	0.00022927
Gas7	-1.87334	4.87607e-06	0.000234461
Sapcd2	-1.81334	4.89682e-06	0.000234638
Srrm4	2.42551	4.95997e-06	0.000236839
Kcnj6	3.03672	5.14268e-06	0.000244713
Ppp1r13b	1.88949	5.36062e-06	0.000253331
Lipg	2.95576	5.35398e-06	0.000253331
Pmm1	-1.70333	5.63623e-06	0.000265443
Hspg2	-1.90294	5.69067e-06	0.000267093
Ttc28	1.29385	5.71987e-06	0.00026755
Ndel1	1.43065	5.76972e-06	0.000268967
Dach1	2.61902	5.90306e-06	0.000274253
Plcb1	1.63879	6.09516e-06	0.000282224
Prr5l	-2.11866	6.3852e-06	0.000294662
Tcerg1l	3.01563	6.40937e-06	0.000294788
Slc7a1	-1.65158	6.48035e-06	0.000297059
Polg	-1.53005	6.51066e-06	0.000297457
Unc5c	-1.35631	6.65253e-06	0.000302932
Edn3	3.10157	6.68971e-06	0.00030362
Cdca3	-1.72516	6.92302e-06	0.000313176
2017-03-04	2.32428	6.99562e-06	0.000315422
Dlx1as	3.11116	7.29752e-06	0.000327959
Slc25a27	1.71018	7.42905e-06	0.000332783
Rufy3	1.18599	7.46447e-06	0.000333284
Lyst	1.40604	7.68982e-06	0.000340716
Efhd2	1.93057	7.65878e-06	0.000340716
Adamts5	2.25798	7.70525e-06	0.000340716
Sqstm1	1.39839	8.10999e-06	0.000357464
Nrep	1.71997	8.24311e-06	0.00036217
Hist1h2bf	-2.16978	8.51543e-06	0.000372545
Hist1h2bg	-2.0158	8.54635e-06	0.000372545
Rapgef5	1.99891	8.56051e-06	0.000372545
Gcc2	1.89298	8.61409e-06	0.000373694
Dlgap2	1.87734	9.1637e-06	0.000396287
Ezr	1.6147	9.42838e-06	0.000406455
Wipf1	-1.61435	9.61544e-06	0.000409386
Dstn	1.15082	9.61428e-06	0.000409386
Tmem57	1.45563	9.59634e-06	0.000409386
Garem1	2.2002	9.615e-06	0.000409386
Map3k2	1.48539	9.67228e-06	0.000410534
Frmpd1	-1.89134	9.82791e-06	0.000414581
Acat2	-1.75629	9.81488e-06	0.000414581
Lats2	1.6485	9.86952e-06	0.000415063
Grm5	-1.61305	1.03113e-05	0.000432321
Hs6st3	2.99834	1.04694e-05	0.000437616
Sorbs2	1.63402	1.06618e-05	0.000443665
Yes1	1.68882	1.06787e-05	0.000443665
Specc1	-1.35737	1.08207e-05	0.000447526
Cdk5r1	1.51079	1.08367e-05	0.000447526
Anp32b	-1.34514	1.1235e-05	0.000462586
Igfbp2	-1.80908	1.13021e-05	0.000463959
Myc	-1.99788	1.14029e-05	0.000466705
Tgoln1	1.3033	1.15655e-05	0.000471953
Tgoln1	1.3033	1.15655e-05	0.000471953
Epha3	2.75336	1.16038e-05	0.000472118
Cad	-1.28513	1.18602e-05	0.000481127
Gm26945	2.77934	1.23109e-05	0.000497942
Kcnj10	-1.52587	1.24292e-05	0.000501252
Dll3	-1.69357	1.24952e-05	0.000502438
Dpp10	1.86834	1.26978e-05	0.000509098
Dnajb9	1.71212	1.31777e-05	0.000526801
Kcnj16	-2.17649	1.41285e-05	0.000558319
Tgfa	-1.62591	1.40391e-05	0.000558319
Eif5a	-1.40206	1.41159e-05	0.000558319
Soga3	1.33333	1.41081e-05	0.000558319
Eml5	1.89491	1.44556e-05	0.000569607
Rb1cc1	1.53533	1.45775e-05	0.000572771
Gabrg2	2.99131	1.49299e-05	0.000584948
Jak1	1.17444	1.53068e-05	0.000598011
Ppfibp1	-1.30218	1.53786e-05	0.000599112
Kcnn2	2.68252	1.59003e-05	0.000617688
Coro2b	1.67452	1.62043e-05	0.000627724
Phactr2	2.14269	1.64677e-05	0.000636134
Maml3	2.23496	1.69914e-05	0.000654524
Abtb2	-1.52008	1.75022e-05	0.000672319
Stil	-1.6239	1.7984e-05	0.000688903
Dlx5	2.73878	1.83381e-05	0.000700516
Prkg2	-1.91127	1.93038e-05	0.000735361
Gab1	-1.21646	1.9414e-05	0.000737517
Nyap1	2.419	1.96603e-05	0.000744815
Nrg1	1.90509	1.98325e-05	0.000749275
Syne2	1.29817	2.01724e-05	0.000757955
Myo3b	2.89212	2.01447e-05	0.000757955
Gm42843	2.49092	2.05375e-05	0.000769569
Idi1	-1.53559	2.075e-05	0.000775417
Cadps2	2.05953	2.09413e-05	0.000780446
Ypel4	2.41612	2.14508e-05	0.000797275
Traf4	-1.33809	2.15516e-05	0.000798862
Dtx3l	1.74413	2.16875e-05	0.000801739
Lamb1	2.58014	2.24838e-05	0.000828946
Negr1	1.54299	2.3699e-05	0.000871415
Hdac6	1.55969	2.38485e-05	0.000874573
Lin7a	2.00014	2.39585e-05	0.000876269
Epha6	2.80518	2.40468e-05	0.000877166
Asf1b	-2.18905	2.44108e-05	0.000883561
C1qbp	-1.33029	2.43615e-05	0.000883561
Ttn	2.43775	2.44149e-05	0.000883561
Kcnd2	-1.30281	2.45954e-05	0.000887757
Shmt2	-1.60818	2.5354e-05	0.000912743
Ppme1	1.23485	2.54612e-05	0.000914211
Pmp22	-2.01802	2.57357e-05	0.00092166
Pde5a	2.0846	2.60841e-05	0.000931711
Hist2h3c2	-2.33404	2.64547e-05	0.000942501
Hist1h1a	-1.8568	2.69116e-05	0.000953835
Rybp	1.59254	2.68516e-05	0.000953835
Amigo1	2.04426	2.83825e-05	0.00100124
Ret	2.64688	2.84365e-05	0.00100124
Grm1	2.82926	2.84675e-05	0.00100124
Capn1	2.52295	2.92241e-05	0.00102523
Ran	-1.32037	2.968e-05	0.00103721
Sh3pxd2a	-1.29054	2.97165e-05	0.00103721
Cdc42ep1	-2.17534	3.00429e-05	0.00104595
Spry4	-1.59689	3.02505e-05	0.00105052
Tnik	-1.09984	3.03639e-05	0.0010518
Fyn	-1.24148	3.12775e-05	0.00108072
Cep76	1.50225	3.1459e-05	0.00108427
Ppp1r14b	-1.34351	3.20878e-05	0.00110318
Sh3d19	-1.17561	3.33282e-05	0.00114297
Tanc1	-1.15859	3.355e-05	0.00114771
Dhcr7	-1.78009	3.37778e-05	0.00115264
Zmiz1	-1.08472	3.48771e-05	0.0011872
Polr1b	-1.73861	3.50199e-05	0.00118912
Atp2b2	1.80961	3.56937e-05	0.00120901
Noc2l	-1.37588	3.69137e-05	0.00124727
Lyn	-2.06981	3.72336e-05	0.00125186
Cyp51	-1.24322	3.71994e-05	0.00125186
Dmxl2	1.20063	3.74139e-05	0.00125186
Samd5	2.41866	3.73236e-05	0.00125186
Steap2	1.94034	3.76902e-05	0.001255
Trim17	2.63237	3.76477e-05	0.001255
Nup210	-1.39557	3.81507e-05	0.00126727
Lrrc7	1.66917	3.90187e-05	0.00129298
Mir124a-1hg	1.71311	3.91692e-05	0.00129484
Dlx6os1	2.84991	4.01574e-05	0.00132433
Plcb4	1.57475	4.11271e-05	0.00135306
Hepacam	-1.4548	4.16927e-05	0.0013684
Fstl1	1.99035	4.29197e-05	0.00140531
Gem	2.57596	4.31832e-05	0.00141058
Stard4	-1.59433	4.33096e-05	0.00141136
Gse1	1.2883	4.38918e-05	0.00142695
Rab3c	2.02698	4.44837e-05	0.00144278
Cwc22	-1.37743	4.4999e-05	0.00145264
Hap1	1.23021	4.49613e-05	0.00145264
H2afx	-1.48142	4.52537e-05	0.00145744
Tnfaip8	-2.73316	4.5643e-05	0.00145973
Xrcc2	-1.69309	4.56192e-05	0.00145973
Cacng4	-1.1446	4.56337e-05	0.00145973
Slc7a5	-1.49918	4.6073e-05	0.00147006
Neto1	-1.4945	4.74867e-05	0.00151166
Rarb	2.33734	4.78689e-05	0.00152031
Ung	-2.32106	4.89164e-05	0.00155
Adgrg1	-1.22849	5.10222e-05	0.001613
Hdac11	1.94211	5.11994e-05	0.00161489
Bex2	-1.66135	5.2819e-05	0.00166217
Tfdp1	-1.1999	5.33058e-05	0.00167366
Pik3r1	-1.02851	5.40292e-05	0.00169122
Tet2	1.38998	5.41113e-05	0.00169122
Rasl11a	-1.99816	5.44811e-05	0.00169892
Rnf182	2.20535	5.50313e-05	0.0017122
Hist1h3b	-1.86819	5.60339e-05	0.00173945
Itga3	2.49102	5.70316e-05	0.00176644
Tenm4	1.61829	5.88114e-05	0.00181747
Lama2	2.65092	5.95372e-05	0.00183577
Usp29	1.5834	5.97568e-05	0.00183842
Lonrf2	1.16889	6.07931e-05	0.00186613
Cat	1.23891	6.16492e-05	0.00188813
Cgrrf1	1.80001	6.17843e-05	0.00188813
Slc25a18	-1.68075	6.23094e-05	0.00189575
Ampd3	-1.53184	6.21862e-05	0.00189575
Mxd1	1.81269	6.27947e-05	0.0019021
Abca4	2.75693	6.2753e-05	0.0019021
Arl4d	2.64597	6.3192e-05	0.00190993
Sp8	2.57837	6.33497e-05	0.00191049
Tmem87a	1.23911	6.37132e-05	0.00191725
Nmnat2	-1.2116	6.42692e-05	0.00192976
Deb1	-2.10207	6.44429e-05	0.00193076
Carmil1	1.64	6.48721e-05	0.0019394
Ip6k2	1.33853	6.51292e-05	0.00194286
Scarb1	-1.61861	6.53135e-05	0.00194414
Insig1	-1.29418	6.77955e-05	0.00201366
Trim9	1.34446	6.84416e-05	0.00202411
Bace2	2.49369	6.83203e-05	0.00202411
Acss2	-1.54347	6.88128e-05	0.00203072
Plxnc1	1.28726	6.94615e-05	0.00204547
Acadl	1.06799	7.07828e-05	0.00207993
Ednrb	-1.50618	7.11788e-05	0.0020871
Ank3	1.09623	7.14609e-05	0.00209026
Cnst	1.22278	7.15904e-05	0.00209026
Ier5l	-2.00146	7.17448e-05	0.00209033
Ccdc141	-1.73548	7.25802e-05	0.0021102
Hmgb2	-1.40942	7.39275e-05	0.00213457
Arhgap26	1.53686	7.40091e-05	0.00213457
Esco1	1.72963	7.39648e-05	0.00213457
Pcsk2	1.99688	7.40395e-05	0.00213457
Sox8	-1.42844	7.4929e-05	0.0021512
Ctnnd2	-1.14144	7.47871e-05	0.0021512
Lmnb1	-1.1245	7.5678e-05	0.00216817
Grwd1	-1.72256	7.70571e-05	0.00220309
Setbp1	1.28854	7.75769e-05	0.00221336
Usp32	1.18597	8.07862e-05	0.00230015
Hist1h1d	-1.58856	8.21574e-05	0.00233193
Lurap1l	2.38973	8.22415e-05	0.00233193
Cxxc4	1.47093	8.27612e-05	0.00234184
Baz2b	1.38482	8.86138e-05	0.00250229
Mmp16	-1.32889	8.97385e-05	0.00252886
Iffo2	-1.56498	9.00422e-05	0.00253223
Pknox2	-1.2532	9.12771e-05	0.00256172
Ncapd2	-1.02529	9.15285e-05	0.00256354
Zim1	2.20173	9.26121e-05	0.00258862
Psat1	-1.36336	9.32491e-05	0.00260114
Arpc1b	-1.71355	9.37392e-05	0.00260168
Vps13a	1.55976	9.37144e-05	0.00260168
Cacna2d3	2.03098	9.38483e-05	0.00260168
Alk	2.52077	9.40254e-05	0.00260168
Prrx1	-2.05788	9.44014e-05	0.00260684
Itm2a	2.29987	9.51519e-05	0.0026223
Rflnb	-2.46119	9.60057e-05	0.00264054
Pdcd4	1.6686	9.64105e-05	0.00264111
Stk38l	1.72689	9.62989e-05	0.00264111
Smagp	2.70093	9.69042e-05	0.00264936
Acadsb	1.32202	9.81224e-05	0.00267734
D030055H07Rik	2.56853	9.84305e-05	0.00268043
Nolc1	-1.15582	9.88743e-05	0.00268719
Slc38a3	-2.49839	9.97105e-05	0.00268918
Cdc45	-1.50408	9.96769e-05	0.00268918
Tdrd7	-1.07295	9.97297e-05	0.00268918
Rab30	1.90376	9.9226e-05	0.00268918
Midn	-1.2311	0.00010006	0.00269281
Fabp7	-1.54206	0.000100509	0.0026996
Brsk1	1.16765	0.00010092	0.00270536
Piezo1	-1.60986	0.000102031	0.00272982
Olfm2	-1.69793	0.000102871	0.00274617
Lrrn3	1.4475	0.000103041	0.00274617
Zfp874b	2.55309	0.000107192	0.00285126
Alyref	-1.33267	0.000107707	0.00285943
Sgk3	1.53488	0.000108336	0.00286698
Otoa	2.50069	0.00010897	0.00287632
Gm3608	1.7508	0.000113632	0.00299363
Clic5	-2.55565	0.00011503	0.00302465
Hsph1	0.979929	0.000117474	0.00308302
Kcna2	-1.21612	0.000119592	0.00313263
Ntsr2	-2.67248	0.000122158	0.00319376
Gabra4	2.12607	0.000122609	0.00319948
Ptprz1	-1.16768	0.000124769	0.00324967
Shb	1.83899	0.000127846	0.00332351
Kdm7a	1.24506	0.000129277	0.0033507
Cpeb2	1.35705	0.000129379	0.0033507
Omg	-1.97998	0.000130341	0.00336927
Adamts3	-1.98748	0.000132385	0.00340861
Lrrc1	1.57213	0.000132607	0.00340861
Klhl24	1.65093	0.000132248	0.00340861
Mpped2	1.44359	0.000133568	0.0034263
Fgd4	1.86235	0.000133793	0.0034263
Amot	1.38778	0.000134724	0.00344372
Eml2	2.14354	0.000136419	0.00348058
Elovl6	-1.27883	0.000138111	0.00351723
Rnf152	2.11639	0.000138416	0.00351847
Prr18	-1.74406	0.000140472	0.00356414
Fam212b	-1.14066	0.000141835	0.0035921
Sstr1	-2.56457	0.000142638	0.00360581
Arc	-2.19739	0.000143529	0.00362168
Fam13b	1.38292	0.000144098	0.00362936
Pa2g4	-1.075	0.000144399	0.00363031
Fgf1	-2.64205	0.00014622	0.00366939
Dctd	-2.47084	0.000147514	0.00369512
Dbn1	1.17574	0.00014841	0.00371079
Chodl	2.53256	0.000149287	0.00372594
Rusc1	2.19176	0.000149768	0.00373117
Depdc1b	-1.68234	0.000153515	0.00381039
Edrf1	1.28056	0.000153323	0.00381039
Nedd4l	1.56039	0.000153779	0.00381039
Ddah1	-0.972093	0.000154148	0.00381266
Dll1	-1.18599	0.000157041	0.00387725
Fnip1	1.29778	0.000160379	0.00395256
Col5a3	-2.59891	0.000160801	0.00395587
Lsr	2.61088	0.000161338	0.00396199
Txn1	-1.72274	0.000162664	0.00398743
Vax1	2.56233	0.000165116	0.00404034
Ppp1r16b	-1.30999	0.000165719	0.00404791
Mprip	1.02394	0.000166198	0.0040524
Hltf	1.5334	0.000166543	0.00405363
Afdn	1.13288	0.000167749	0.00406917
Zfp618	1.62025	0.000167773	0.00406917
9330159F19Rik	1.2576	0.000168662	0.00408353
Rtkn	-1.37792	0.000169062	0.00408601
Adamts9	-1.43697	0.000169796	0.00409626
Slc44a5	1.69137	0.000170082	0.00409626
Pcna-ps2	-2.20797	0.000171113	0.00411363
Sacm1l	1.31763	0.000171401	0.00411363
Arhgap31	-1.06481	0.000172438	0.0041313
Foxp1	1.72813	0.000172796	0.00413269
Hnrnpab	-1.02467	0.000173902	0.00415192
Gprasp1	1.01267	0.000176256	0.00418977
Suco	1.3299	0.000176402	0.00418977
Enox1	1.50468	0.000175841	0.00418977
Dnajc21	1.64259	0.000177577	0.00421041
Grin2b	2.03915	0.000178342	0.00422128
Chst3	-1.74537	0.000180493	0.00426486
Prokr2	2.55392	0.00018119	0.00427397
Sema5a	1.55804	0.000183632	0.00432415
C1qtnf1	2.58652	0.000185986	0.00437211
Ina	1.2913	0.000188785	0.00442874
Tmeff1	1.50827	0.00018904	0.00442874
Akap6	1.43057	0.000191677	0.00448289
Mfsd2a	-1.60415	0.000192047	0.00448391
A330076H08Rik	2.1665	0.000194607	0.00453598
Rsrp1	1.23843	0.00019714	0.00457618
Mapk10	1.25884	0.000197276	0.00457618
Rgs2	1.48343	0.000197329	0.00457618
Anxa7	2.04863	0.000197853	0.0045806
Ppfia2	1.83749	0.00019854	0.00458878
Mcam	-1.52631	0.000199158	0.00459046
Irgq	1.11525	0.00019928	0.00459046
Fam173a	-1.63068	0.000199616	0.00459051
Gria1	2.16858	0.000200096	0.00459386
Apc2	1.30881	0.000200818	0.00460275
Inpp4b	-2.29779	0.000203642	0.00463764
Cdh11	-1.41577	0.000203178	0.00463764
St13	0.905584	0.000203028	0.00463764
Dnhd1	1.78478	0.000203689	0.00463764
Tspan12	-1.25099	0.000207419	0.00471476
Sox3	1.39351	0.0002101	0.00476782
P2rx7	-1.41528	0.000212698	0.0048109
Zcchc18	1.42564	0.00021238	0.0048109
Gm42995	2.52444	0.000214637	0.00484678
Ephx1	-1.43274	0.000216281	0.0048759
Tapbp	1.7895	0.000217134	0.00488712
Qk	-1.08773	0.000217686	0.00489154
Mllt11	1.24111	0.000219612	0.00491213
Tpp2	1.25544	0.000219021	0.00491213
Wnt5a	1.85641	0.000219674	0.00491213
Nt5e	-2.192	0.000221987	0.0049558
Sp4	1.49683	0.000224065	0.00499407
Tkt	-1.14744	0.000224872	0.00500395
Stk32b	2.40951	0.000227753	0.00505987
Lig1	-1.17231	0.000229732	0.00508896
Rgag4	1.5156	0.000229803	0.00508896
Rab31	-0.97802	0.000230848	0.00510389
Atp7a	1.56895	0.000231447	0.00510892
St6gal1	1.51187	0.000238639	0.00525924
Ryr2	1.73965	0.000240728	0.00529679
St8sia2	2.187	0.000243398	0.00534698
Sppl2b	-1.45408	0.000249219	0.0054588
Jup	2.00736	0.000249282	0.0054588
Chaf1a	-1.22015	0.000250265	0.00547
Spats2l	1.20846	0.000250589	0.00547
Slc37a1	2.4378	0.000251082	0.00547208
Hist1h2af	-1.66333	0.000257173	0.00559595
Strip2	1.96919	0.000261238	0.00567543
Nlgn3	-1.1158	0.000263041	0.00570559
Hist1h3i	-1.8589	0.000264882	0.00573646
Hist1h3i	-1.8589	0.000264882	0.00573646
Hist1h2bq	-1.92501	0.000270107	0.00584043
Ripk1	1.54973	0.000275135	0.0059398
Glud1	1.07749	0.000275732	0.00594336
Hist1h2ak	-1.65625	0.00028071	0.00603176
Anp32e	-1.0773	0.000280613	0.00603176
Reep3	-1.14874	0.000282409	0.00603995
Zeb1	-1.12676	0.000282153	0.00603995
Asxl3	1.63031	0.000281648	0.00603995
Rgmb	1.54864	0.000283755	0.00605931
Dlx2	2.52529	0.000285959	0.00609691
Kifc3	-1.81935	0.000287214	0.00610475
Hspd1	-1.09556	0.000287155	0.00610475
Map3k1	-1.12647	0.0002921	0.006199
Nfil3	1.669	0.000298839	0.00633225
Fam161b	2.05137	0.000299914	0.00634526
Rgs7	-1.30368	0.000304954	0.00644197
Maml2	-1.1569	0.000310717	0.00655366
Dkc1	-1.40475	0.000311475	0.00655958
Cep120	1.10867	0.000313817	0.00659879
Pax6	1.42089	0.00031542	0.00662238
Ccdc186	1.22334	0.000318895	0.00667046
Atp6ap2	1.36879	0.000318491	0.00667046
Nhs	1.8598	0.000319165	0.00667046
G630016G05Rik	2.03662	0.000322607	0.00673216
Gpr83	2.50252	0.000326419	0.00680138
Phlpp1	-1.07354	0.000327528	0.00680393
Nnat	1.08559	0.000328025	0.00680393
Nefl	1.56311	0.000327764	0.00680393
Cdc123	-1.32384	0.0003293	0.00682008
Gnai3	1.09014	0.000335464	0.00692689
Cd109	1.63184	0.000335326	0.00692689
Gpr158	2.29552	0.000336552	0.00693892
Ranbp1	-1.14106	0.000344193	0.00708584
Itsn2	1.29817	0.000353337	0.00725511
Spint2	2.24574	0.00035347	0.00725511
Cd1d1	1.89537	0.000354646	0.00726839
Hist2h4	-1.54997	0.000356031	0.00728592
Qrich2	2.4026	0.00036684	0.00749597
Xkr4	1.77706	0.000368301	0.00750938
Tnfrsf19	-1.26388	0.000370444	0.00753602
Zfp715	1.36829	0.000371446	0.00753785
Fam110b	1.88389	0.00037163	0.00753785
Zfp57	1.37083	0.000372314	0.00754058
Tmem2	1.29668	0.000373009	0.00754356
Apba1	1.39368	0.000374157	0.00754525
Zfp949	1.80018	0.00037419	0.00754525
Firre	1.42368	0.000380876	0.00766882
Pik3c2a	1.22241	0.000382361	0.00768746
Ppm1l	1.12884	0.00038307	0.00769048
Kidins220	0.987378	0.000385965	0.0077373
Rsrc2	1.01927	0.000390888	0.00782088
Eif2s3y	1.63647	0.000391271	0.00782088
Cdh4	-1.51105	0.000395124	0.00788643
Mef2a	1.37177	0.000397675	0.00792583
Fnbp1l	1.14239	0.000401342	0.00798735
Cbarp	1.28084	0.00040204	0.00798967
Grn	1.33216	0.000402875	0.00799471
Wdr12	-1.22474	0.000404953	0.00801283
Mcm4	-1.15525	0.000404874	0.00801283
Arfgef3	1.49971	0.000409043	0.00808213
Pik3c3	1.12783	0.000410339	0.00809609
Aldoc	-1.21352	0.000419119	0.00825748
Hist1h3d	-1.76474	0.000421111	0.00828485
Chsy3	2.20199	0.000430391	0.00845534
Gm26694	-2.43004	0.000431569	0.00846104
Pde11a	2.4347	0.000431912	0.00846104
Sox10	-1.56969	0.000434747	0.00848033
Fkbp14	1.74384	0.000433907	0.00848033
Baalc	2.43134	0.000434507	0.00848033
Tax1bp1	0.898681	0.000437879	0.00852933
Ubxn6	1.23689	0.000440838	0.00857483
Actb	-1.05787	0.000442147	0.00858814
Nav2	-0.911589	0.000446759	0.00866548
Nr4a1	-1.72888	0.000447479	0.00866722
Ncoa7	1.41537	0.000450201	0.00870769
Insm1	1.65179	0.000454609	0.00878059
Fads2	-1.10954	0.000455791	0.00879107
Adam12	-1.37726	0.00045767	0.00881496
Zfp488	-1.63573	0.000458613	0.00882077
Lpin2	1.42126	0.000459665	0.00882864
Plk1	-1.32703	0.000460316	0.00882883
Prim2	-1.21593	0.000468331	0.00895756
Rps11-ps1	2.21867	0.00046785	0.00895756
Mcm5	-1.23007	0.000471803	0.00901144
Garem2	-1.07171	0.000477851	0.00911429
Klf10	-1.12537	0.000479386	0.0091309
Ptpdc1	1.33264	0.000482644	0.00918024
Kdm3a	1.1533	0.000484402	0.00920097
Mta3	1.3946	0.000486531	0.00922866
Epha7	2.0489	0.000490662	0.0092942
Selenoh	-1.66616	0.000501312	0.00948286
Mcf2l	1.46726	0.000504439	0.00951584
Tmem200a	2.30969	0.000504027	0.00951584
Atic	-1.15211	0.000507172	0.00955429
Ppard	-1.44296	0.000510593	0.00960557
Ntng1	1.70576	0.000513042	0.00963846
Tmcc2	1.14649	0.000516364	0.00968764
Abca7	1.55562	0.000519863	0.00972674
Cyp39a1	1.95355	0.000519402	0.00972674
Tle6	-1.88568	0.000521753	0.00974883
Csnk1g1	1.30148	0.000524614	0.00978899
Ern1	1.29512	0.000528382	0.00984595
AW047730	-1.72869	0.00053046	0.00985795
Erbin	1.39034	0.000530427	0.00985795

## Sheet: Title page for Suppl table 1
Supplemental Table 1
Differentially expressed genes in control and Dlx2-transfected OPCs
Title of manuscript
Direct reprogramming of oligodendrocyte precursor cells into GABAergic inhibitory neurons by a single homeodomain transcription factor Dlx2
Author List	Linda L. Boshans
	Heun Soh
	Timothy M. Nolan
	William M. Wood
	Ion I. Mandoiu
	Yuchio Yanagawa
	Anastasios V. Tzingounis
	Akiko Nishiyama
